# Supplementary material for: Enhanced Efficacy of Ciprofloxacin and Tobramycin against Staphylococcus aureus When Combined with Corydalis Tuber and Berberine through Efflux Pump Inhibition
Source: Antibiotics (Basel). 2024 May 20;13(5):469. doi: 10.3390/antibiotics13050469 (PMC11118900; doi:10.3390/antibiotics13050469)
Supplement: Supplementary file 1 [file antibiotics-13-00469-s001.zip]

Archive with 1 entries (1 files):
- antibiotics-3000040-supplementary.pdf
